# Supplementary material for: Novel Vaccine against Pathological Pyroglutamate-Modified Amyloid Beta for Prevention of Alzheimer’s Disease
Source: Int J Mol Sci. 2023 Jun 6;24(12):9797. doi: 10.3390/ijms24129797 (PMC10298272; doi:10.3390/ijms24129797)
Supplement: Supplementary file 1 [file ijms-24-09797-s001.zip]

Archive with 1 entries (1 files):
- ijms-2399310-supplementary.pdf
